# Supplementary material for: Environmental and Genetic Determinants of Colony Morphology in Yeast
Source: PLoS Genet. 2010 Jan 22;6(1):e1000823. doi: 10.1371/journal.pgen.1000823 (PMC2809765; doi:10.1371/journal.pgen.1000823)
Supplement: Table S2 — Strains used in this publication. Note: For strain background, Σ1278b [2] indicates Sigma2000 lineage of Σ1278b, Σ1278b [H] indicates the lineage of Σ1278b generated by Michael Lorenz in the lab of Joseph Heitman, and Σ1278b [F] indicates the lineage of Σ1278b used by the lab of Gerald Fink. (0.06 MB XLS) [file pgen.1000823.s010.xls]

## Sheet: Strains Table
Strain	Background	Mating Type	Relevant Gene Knockout	Genotype	Reference
BY4739	S288C	α		leu2Δ0 lys2Δ0 ura3Δ0	Brachmann CB, Davies A, Cost GJ, Caputo E, Li J, et al. (1998) Designer deletion strains derived from Saccharomyces cerevisiae S288C: a useful set of strains and plasmids for PCR-mediated gene disruption and other applications. Yeast 14: 115-132.
BY4743	S288C	a/α		his3Δ1/his3Δ1 leu2Δ0/leu2Δ0 lys2Δ0/LYS2 MET15/met15Δ0 ura3Δ0/ura3Δ0	Brachmann CB, Davies A, Cost GJ, Caputo E, Li J, et al. (1998) Designer deletion strains derived from Saccharomyces cerevisiae S288C: a useful set of strains and plasmids for PCR-mediated gene disruption and other applications. Yeast 14: 115-132.
DSY10	Σ1278b [H]	a/α	tec1Δ, dig1Δ, dig2Δ	tec1∆::G418/tec1∆::Hyg, dig1-1∆::HIS3/dig1-1∆::HIS3, dig2-1Δ::ura3/dig2-1∆::ura3	Heitman lab collection
DSY8	Σ1278b [H]	a/α	ste12Δ, dig1Δ, dig2Δ	ste12∆::G418/ste12∆::Hyg, dig1-1∆::HIS3/dig1-1∆::HIS3, dig2-Δ1:ura3/dig2-1∆::ura3	Heitman lab collection
G30001	Σ1278b [2]	a/α	yak1Δ	yak1Δ::bcKanMX4, ura3Δ0, his3Δ0::hisG	Drees B, Thorsson V, Carter G, Rives A, Raymond M, et al. (2005) Derivation of genetic interaction networks from quantitative phenotype data. Genome Biol 6: R38.
G30002	Σ1278b [2]	a/α	tec1Δ	ura3Δ0/ura3Δ0 his3Δ0::hisG/his3Δ0::hisG tec1::bcKanMX4/tec1::bcKanMX4	Drees B, Thorsson V, Carter G, Rives A, Raymond M, et al. (2005) Derivation of genetic interaction networks from quantitative phenotype data. Genome Biol 6: R38.
G30003	Σ1278b [2]	a/α	clb1Δ	clb1Δ::bcKanMX4, ura3Δ0, his3Δ0::hisG	Drees B, Thorsson V, Carter G, Rives A, Raymond M, et al. (2005) Derivation of genetic interaction networks from quantitative phenotype data. Genome Biol 6: R38.
G30004	Σ1278b [2]	a/α	snf1Δ	ura3Δ0/ura3Δ0 his3Δ0::hisG/his3Δ0::hisG snf1::bcKanMX4/snf1::bcKanMX4	Drees B, Thorsson V, Carter G, Rives A, Raymond M, et al. (2005) Derivation of genetic interaction networks from quantitative phenotype data. Genome Biol 6: R38.
G30007	Σ1278b [2]	a/α	tpk1Δ	ura3Δ0/ura3Δ0 his3Δ0::hisG/his3Δ0::hisG tpk1::bcKanMX4/tpk1::bcKanMX4	Drees B, Thorsson V, Carter G, Rives A, Raymond M, et al. (2005) Derivation of genetic interaction networks from quantitative phenotype data. Genome Biol 6: R38.
G30008	Σ1278b [2]	a/α	xpb1Δ	xpb1Δ::bcKanMX4, ura3Δ0, his3Δ0::hisG	Drees B, Thorsson V, Carter G, Rives A, Raymond M, et al. (2005) Derivation of genetic interaction networks from quantitative phenotype data. Genome Biol 6: R38.
G30010	Σ1278b [2]	a/α	flo1Δ	flo1Δ::bcKanMX4, ura3Δ0, his3Δ0::hisG	Drees B, Thorsson V, Carter G, Rives A, Raymond M, et al. (2005) Derivation of genetic interaction networks from quantitative phenotype data. Genome Biol 6: R38.
G30011	Σ1278b [2]	a/α	flo10Δ	flo10Δ::bcKanMX4, ura3Δ0, his3Δ0::hisG	Drees B, Thorsson V, Carter G, Rives A, Raymond M, et al. (2005) Derivation of genetic interaction networks from quantitative phenotype data. Genome Biol 6: R38.
G30015	Σ1278b [2]	a/α	snf4Δ	snf4Δ::bcKanMX4, ura3Δ0, his3Δ0::hisG	Drees B, Thorsson V, Carter G, Rives A, Raymond M, et al. (2005) Derivation of genetic interaction networks from quantitative phenotype data. Genome Biol 6: R38.
G30021	Σ1278b [2]	a/α	rgs2Δ	rgs2Δ::bcKanMX4, ura3Δ0, his3Δ0::hisG	Drees B, Thorsson V, Carter G, Rives A, Raymond M, et al. (2005) Derivation of genetic interaction networks from quantitative phenotype data. Genome Biol 6: R38.
G30022	Σ1278b [2]	a/α	cln2Δ	ura3Δ0/ura3Δ0 his3Δ0::hisG/his3Δ0::hisG cln2::bcKanMX4/cln2::bcKanMX4	Drees B, Thorsson V, Carter G, Rives A, Raymond M, et al. (2005) Derivation of genetic interaction networks from quantitative phenotype data. Genome Biol 6: R38.
G30023	Σ1278b [2]	a/α	cln2Δ	ura3Δ0, his3Δ0::hisG, cln2Δ::bcKanMX4	Drees B, Thorsson V, Carter G, Rives A, Raymond M, et al. (2005) Derivation of genetic interaction networks from quantitative phenotype data. Genome Biol 6: R38.
G30024	Σ1278b [2]	a/α	ras2Δ	ura3Δ0/ura3Δ0 his3Δ0::hisG/his3Δ0::hisG ras2::bcKanMX4/ras2::bcKanMX4	Drees B, Thorsson V, Carter G, Rives A, Raymond M, et al. (2005) Derivation of genetic interaction networks from quantitative phenotype data. Genome Biol 6: R38.
G30025	Σ1278b [2]	a/α	pde1Δ	pde1Δ::bcKanMX4, ura3Δ0, his3Δ0::hisG	Drees B, Thorsson V, Carter G, Rives A, Raymond M, et al. (2005) Derivation of genetic interaction networks from quantitative phenotype data. Genome Biol 6: R38.
G30026	Σ1278b [2]	a/α	sok2Δ	ura3Δ0/ura3Δ0 his3Δ0::hisG/his3Δ0::hisG sok2::bcKanMX4/sok2::bcKanMX4	Drees B, Thorsson V, Carter G, Rives A, Raymond M, et al. (2005) Derivation of genetic interaction networks from quantitative phenotype data. Genome Biol 6: R38.
G30027	Σ1278b [2]	a/α	fkh2Δ	fkh2Δ::bcKanMX4, ura3Δ0, his3Δ0::hisG	Drees B, Thorsson V, Carter G, Rives A, Raymond M, et al. (2005) Derivation of genetic interaction networks from quantitative phenotype data. Genome Biol 6: R38.
G30028	Σ1278b [2]	a/α	mep2Δ	ura3Δ0/ura3Δ0 his3Δ0::hisG/his3Δ0::hisG mep2::bcKanMX4/mep2::bcKanMX4	Drees B, Thorsson V, Carter G, Rives A, Raymond M, et al. (2005) Derivation of genetic interaction networks from quantitative phenotype data. Genome Biol 6: R38.
G30029	Σ1278b [2]	a/α	flo11Δ	flo11Δ::bcKanMX4, ura3Δ0, his3Δ0::hisG	Drees B, Thorsson V, Carter G, Rives A, Raymond M, et al. (2005) Derivation of genetic interaction networks from quantitative phenotype data. Genome Biol 6: R38.
G30030	Σ1278b [2]	a/α	gpr1Δ	ura3Δ0/ura3Δ0 his3Δ0::hisG/his3Δ0::hisG gpr1::bcKanMX4/gpr1::bcKanMX4	Drees B, Thorsson V, Carter G, Rives A, Raymond M, et al. (2005) Derivation of genetic interaction networks from quantitative phenotype data. Genome Biol 6: R38.
G30031	Σ1278b [2]	a/α	cln1Δ	ura3Δ0/ura3Δ0 his3Δ0::hisG/his3Δ0::hisG cln1::bcKanMX4/cln1::bcKanMX4	Drees B, Thorsson V, Carter G, Rives A, Raymond M, et al. (2005) Derivation of genetic interaction networks from quantitative phenotype data. Genome Biol 6: R38.
G30033	Σ1278b [2]	a/α	fkh1Δ	fkh1Δ::bcKanMX4, ura3Δ0, his3Δ0::hisG	Drees B, Thorsson V, Carter G, Rives A, Raymond M, et al. (2005) Derivation of genetic interaction networks from quantitative phenotype data. Genome Biol 6: R38.
G30035	Σ1278b [2]	a/α	tpk3Δ	ura3Δ0/ura3Δ0 his3Δ0::hisG/his3Δ0::hisG tpk3::bcKanMX4/tpk3::bcKanMX4	Drees B, Thorsson V, Carter G, Rives A, Raymond M, et al. (2005) Derivation of genetic interaction networks from quantitative phenotype data. Genome Biol 6: R38.
G30040	Σ1278b [2]	a/α	gpa2Δ	ura3Δ0/ura3Δ0 his3Δ0::hisG/his3Δ0::hisG gpa2::bcKanMX4/gpa2::bcKanMX4	Drees B, Thorsson V, Carter G, Rives A, Raymond M, et al. (2005) Derivation of genetic interaction networks from quantitative phenotype data. Genome Biol 6: R38.
G30045	Σ1278b [2]	a/α	clb2Δ	ura3Δ0/ura3Δ0 his3Δ0::hisG/his3Δ0::hisG clb2::bcKanMX4/clb2::bcKanMX4	Drees B, Thorsson V, Carter G, Rives A, Raymond M, et al. (2005) Derivation of genetic interaction networks from quantitative phenotype data. Genome Biol 6: R38.
G30046	Σ1278b [2]	a/α	cln3Δ	ura3Δ0/ura3Δ0 his3Δ0::hisG/his3Δ0::hisG cln3::bcKanMX4/cln3::bcKanMX4	Drees B, Thorsson V, Carter G, Rives A, Raymond M, et al. (2005) Derivation of genetic interaction networks from quantitative phenotype data. Genome Biol 6: R38.
G30048	Σ1278b [2]	a/α	ira2Δ	ura3Δ0/ura3Δ0 his3Δ0::hisG/his3Δ0::hisG ira2::bcKanMX4/ira2::bcKanMX4	Drees B, Thorsson V, Carter G, Rives A, Raymond M, et al. (2005) Derivation of genetic interaction networks from quantitative phenotype data. Genome Biol 6: R38.
G30050	Σ1278b [2]	a/α	pde2Δ	pde2Δ::bcKanMX4, ura3Δ0, his3Δ0::hisG	Drees B, Thorsson V, Carter G, Rives A, Raymond M, et al. (2005) Derivation of genetic interaction networks from quantitative phenotype data. Genome Biol 6: R38.
G30063	Σ1278b [2]	a/α	rim9Δ	ura3Δ0/ura3Δ0 his3Δ0::hisG/his3Δ0::hisG rim9::bcKanMX4/rim9::bcKanMX4	Drees B, Thorsson V, Carter G, Rives A, Raymond M, et al. (2005) Derivation of genetic interaction networks from quantitative phenotype data. Genome Biol 6: R38.
G30074	Σ1278b [2]	a/α	rim13Δ	ura3Δ0/ura3Δ0 his3Δ0::hisG/his3Δ0::hisG rim13::bcKanMX4/rim13::bcKanMX4	Drees B, Thorsson V, Carter G, Rives A, Raymond M, et al. (2005) Derivation of genetic interaction networks from quantitative phenotype data. Genome Biol 6: R38.
G30076	Σ1278b [2]	a/α	hog1Δ	hog1Δ::bcKanMX4, ura3Δ0, his3Δ0::hisG	Drees B, Thorsson V, Carter G, Rives A, Raymond M, et al. (2005) Derivation of genetic interaction networks from quantitative phenotype data. Genome Biol 6: R38.
G30083	Σ1278b [2]	a/α	tpk2Δ	ura3Δ0/ura3Δ0 his3Δ0::hisG/his3Δ0::hisG tpk2::bcKanMX4/tpk2::bcKanMX4	Drees B, Thorsson V, Carter G, Rives A, Raymond M, et al. (2005) Derivation of genetic interaction networks from quantitative phenotype data. Genome Biol 6: R38.
G30086	Σ1278b [2]	a/α	spo12Δ	spo12Δ::bcKanMX4, ura3Δ0, his3Δ0::hisG	Drees B, Thorsson V, Carter G, Rives A, Raymond M, et al. (2005) Derivation of genetic interaction networks from quantitative phenotype data. Genome Biol 6: R38.
G30091	Σ1278b [2]	a/α	gln3Δ	ura3Δ0/ura3Δ0 his3Δ0::hisG/his3Δ0::hisG gln3::bcKanMX4/gln3::bcKanMX4	Drees B, Thorsson V, Carter G, Rives A, Raymond M, et al. (2005) Derivation of genetic interaction networks from quantitative phenotype data. Genome Biol 6: R38.
G30093	Σ1278b [2]	a/α	whi3Δ	whi3Δ::bcKanMX4, ura3Δ0, his3Δ0::hisG	Drees B, Thorsson V, Carter G, Rives A, Raymond M, et al. (2005) Derivation of genetic interaction networks from quantitative phenotype data. Genome Biol 6: R38.
G30096	Σ1278b [2]	a/α	rim8Δ	ura3Δ0/ura3Δ0 his3Δ0::hisG/his3Δ0::hisG rim8::bcKanMX4/rim8::bcKanMX4	Drees B, Thorsson V, Carter G, Rives A, Raymond M, et al. (2005) Derivation of genetic interaction networks from quantitative phenotype data. Genome Biol 6: R38.
G30100	Σ1278b [2]	a/α	mks1Δ	ura3Δ0/ura3Δ0 his3Δ0::hisG/his3Δ0::hisG mks1::bcKanMX4/mks1::bcKanMX4	Drees B, Thorsson V, Carter G, Rives A, Raymond M, et al. (2005) Derivation of genetic interaction networks from quantitative phenotype data. Genome Biol 6: R38.
G30110	Σ1278b [2]	a/α	ime2Δ	ura3Δ0/ura3Δ0 his3Δ0::hisG/his3Δ0::hisG ime2::bcKanMX4/ime2::bcKanMX4	Drees B, Thorsson V, Carter G, Rives A, Raymond M, et al. (2005) Derivation of genetic interaction networks from quantitative phenotype data. Genome Biol 6: R38.
G30117	Σ1278b [2]	a/α	mga1Δ	ura3Δ0/ura3Δ0 his3Δ0::hisG/his3Δ0::hisG mga1::bcKanMX4/mga1::bcKanMX4	Drees B, Thorsson V, Carter G, Rives A, Raymond M, et al. (2005) Derivation of genetic interaction networks from quantitative phenotype data. Genome Biol 6: R38.
G85	Σ1278b [2]	a/α		ura3Δ0/ura3Δ0 his3Δ0::hisG/his3Δ0::hisG	Drees B, Thorsson V, Carter G, Rives A, Raymond M, et al. (2005) Derivation of genetic interaction networks from quantitative phenotype data. Genome Biol 6: R38.
JCY110	Σ1278b [H]	a	kss1Δ	kss1::hisG, leu2::hisG, his3::hisG, trp1::hisG, ura3-52	Cook JG, Bardwell L, Thorner J (1997) Inhibitory and activating functions for MAPK Kss1 in the S. cerevisiae filamentous-growth signalling pathway. Nature 390: 85-88.
L6437	Σ1278b [F]	a		ura3-52 leu2::hisG his3::hisG	Galitski T, Saldanha AJ, Styles CA, Lander ES, Fink GR (1999) Ploidy regulation of gene expression. Science 285: 251-254.
L6438	Σ1278b [F]	a/a		ura3-52/ura3-52 leu2::hisG/leu2::hisG his3::hisG/his3::hisG	Galitski T, Saldanha AJ, Styles CA, Lander ES, Fink GR (1999) Ploidy regulation of gene expression. Science 285: 251-254.
L6439	Σ1278b [F]	a/a/a		ura3-52/ura3-52/ura3-52 leu2::hisG/leu2::hisG/leu2::hisG his3::hisG/his3::hisG/his3::hisG	Galitski T, Saldanha AJ, Styles CA, Lander ES, Fink GR (1999) Ploidy regulation of gene expression. Science 285: 251-254.
L6440	Σ1278b [F]	a/a/a/a		ura3-52/ura3-52/ura3-52/ura3-52 leu2::hisG/leu2::hisG/leu2::hisG/leu2::hisG his3::hisG/his3::hisG/his3::hisG/his3::hisG	Galitski T, Saldanha AJ, Styles CA, Lander ES, Fink GR (1999) Ploidy regulation of gene expression. Science 285: 251-254.
L6441	Σ1278b [F]	α		ura3-52 leu2::hisG his3::hisG	Galitski T, Saldanha AJ, Styles CA, Lander ES, Fink GR (1999) Ploidy regulation of gene expression. Science 285: 251-254.
L6442	Σ1278b [F]	α/α		ura3-52/ura3-52 leu2::hisG/leu2::hisG his3::hisG/his3::hisG	Galitski T, Saldanha AJ, Styles CA, Lander ES, Fink GR (1999) Ploidy regulation of gene expression. Science 285: 251-254.
L6443	Σ1278b [F]	α/α/α		ura3-52/ura3-52/ura3-52 leu2::hisG/leu2::hisG/leu2::hisG his3::hisG/his3::hisG/his3::hisG	Galitski T, Saldanha AJ, Styles CA, Lander ES, Fink GR (1999) Ploidy regulation of gene expression. Science 285: 251-254.
L6444	Σ1278b [F]	α/α/α/α		ura3-52/ura3-52/ura3-52/ura3-52 leu2::hisG/leu2::hisG/leu2::hisG/leu2::hisG his3::hisG/his3::hisG/his3::hisG/his3::hisG	Galitski T, Saldanha AJ, Styles CA, Lander ES, Fink GR (1999) Ploidy regulation of gene expression. Science 285: 251-254.
L6445	Σ1278b [F]	a/α		ura3-52/ura3-52 leu2::hisG/leu2::hisG his3::hisG/his3::hisG	Galitski T, Saldanha AJ, Styles CA, Lander ES, Fink GR (1999) Ploidy regulation of gene expression. Science 285: 251-254.
L6446	Σ1278b [F]	a/a/α		ura3-52/ura3-52/ura3-52 leu2::hisG/leu2::hisG/leu2::hisG his3::hisG/his3::hisG/his3::hisG	Galitski T, Saldanha AJ, Styles CA, Lander ES, Fink GR (1999) Ploidy regulation of gene expression. Science 285: 251-254.
L6447	Σ1278b [F]	a/a/α/α		ura3-52/ura3-52/ura3-52/ura3-52 leu2::hisG/leu2::hisG/leu2::hisG/leu2::hisG his3::hisG/his3::hisG/his3::hisG/his3::hisG	Galitski T, Saldanha AJ, Styles CA, Lander ES, Fink GR (1999) Ploidy regulation of gene expression. Science 285: 251-254.
MLY108a	Σ1278b [H]	a	mep2Δ	mep2∆::LEU2, leu2∆::hisG, ura3-52	Lorenz MC, Heitman J (1998) The MEP2 ammonium permease regulates pseudohyphal differentiation in Saccharomyces cerevisiae. EMBO J 17: 1236-1247.
MLY108a/α	Σ1278b [H]	a/α	mep2Δ	mep2∆::LEU2/mep2∆::LEU2, leu2∆::hisG/leu2∆::hisG, ura3-52/ura3-52	Lorenz MC, Heitman J (1998) The MEP2 ammonium permease regulates pseudohyphal differentiation in Saccharomyces cerevisiae. EMBO J 17: 1236-1247.
MLY108α	Σ1278b [H]	α	mep2Δ	mep2∆::LEU2, leu2∆::hisG, ura3-52	Lorenz MC, Heitman J (1998) The MEP2 ammonium permease regulates pseudohyphal differentiation in Saccharomyces cerevisiae. EMBO J 17: 1236-1247.
MLY132a	Σ1278b [H]	a	gpa2Δ	gpa2∆::G418, ura3-52	Lorenz MC, Heitman J (1997) Yeast pseudohyphal growth is regulated by GPA2, a G protein alpha homolog. EMBO J 16: 7008-7018.
MLY132a/α	Σ1278b [H]	a/α	gpa2Δ	gpa2∆::G418/gpa2∆::G418, ura3-52/ura3-52	Lorenz MC, Heitman J (1997) Yeast pseudohyphal growth is regulated by GPA2, a G protein alpha homolog. EMBO J 16: 7008-7018.
MLY132α	Σ1278b [H]	α	gpa2Δ	gpa2∆::G418, ura3-52	Lorenz MC, Heitman J (1997) Yeast pseudohyphal growth is regulated by GPA2, a G protein alpha homolog. EMBO J 16: 7008-7018.
MLY139a	Σ1278b [H]	a	gln3Δ	gln3∆::G418, ura3-52	Lorenz MC, Heitman J (1998) The MEP2 ammonium permease regulates pseudohyphal differentiation in Saccharomyces cerevisiae. EMBO J 17: 1236-1247.
MLY139a/α	Σ1278b [H]	a/α	gln3Δ	gln3∆::G418/gln3∆::G418 , ura3-52/ura3-52	Lorenz MC, Heitman J (1998) The MEP2 ammonium permease regulates pseudohyphal differentiation in Saccharomyces cerevisiae. EMBO J 17: 1236-1247.
MLY139α	Σ1278b [H]	α	gln3Δ	gln3∆::G418, ura3-52	Lorenz MC, Heitman J (1998) The MEP2 ammonium permease regulates pseudohyphal differentiation in Saccharomyces cerevisiae. EMBO J 17: 1236-1247.
MLY162a	Σ1278b [H]	a	pde2Δ	pde2∆::G418, ura3-52	Lorenz MC, Heitman J (1997) Yeast pseudohyphal growth is regulated by GPA2, a G protein alpha homolog. EMBO J 16: 7008-7018.
MLY162a/α	Σ1278b [H]	a/α	pde2Δ	pde2∆::G418/pde2∆::G418, ura3-52/ura3-52	Lorenz MC, Heitman J (1997) Yeast pseudohyphal growth is regulated by GPA2, a G protein alpha homolog. EMBO J 16: 7008-7018.
MLY162α	Σ1278b [H]	α	pde2Δ	pde2∆::G418, ura3-52	Lorenz MC, Heitman J (1997) Yeast pseudohyphal growth is regulated by GPA2, a G protein alpha homolog. EMBO J 16: 7008-7018.
MLY179a	Σ1278b [H]	a	mga1Δ	mga1∆::G418, ura3-52	Lorenz MC, Heitman J (1998) Regulators of pseudohyphal differentiation in Saccharomyces cerevisiae identified through multicopy suppressor analysis in ammonium permease mutant strains. Genetics 150: 1443-1457.
MLY179a/α	Σ1278b [H]	a/α	mga1Δ	mga1∆::G418/mga1∆::G418, ura3-52/ura3-52	Lorenz MC, Heitman J (1998) Regulators of pseudohyphal differentiation in Saccharomyces cerevisiae identified through multicopy suppressor analysis in ammonium permease mutant strains. Genetics 150: 1443-1457.
MLY179α	Σ1278b [H]	α	mga1Δ	mga1∆::G418, ura3-52	Lorenz MC, Heitman J (1998) Regulators of pseudohyphal differentiation in Saccharomyces cerevisiae identified through multicopy suppressor analysis in ammonium permease mutant strains. Genetics 150: 1443-1457.
MLY182a	Σ1278b [H]	a	phd1Δ	phd1∆::G418, ura3-52	Lorenz MC, Heitman J (1998) Regulators of pseudohyphal differentiation in Saccharomyces cerevisiae identified through multicopy suppressor analysis in ammonium permease mutant strains. Genetics 150: 1443-1457.
MLY182a/α	Σ1278b [H]	a/α	phd1Δ	phd1∆::G418/phd1∆::G418, ura3-52/ura3-52	Lorenz MC, Heitman J (1998) Regulators of pseudohyphal differentiation in Saccharomyces cerevisiae identified through multicopy suppressor analysis in ammonium permease mutant strains. Genetics 150: 1443-1457.
MLY182α	Σ1278b [H]	α	phd1Δ	phd1∆::G418, ura3-52	Lorenz MC, Heitman J (1998) Regulators of pseudohyphal differentiation in Saccharomyces cerevisiae identified through multicopy suppressor analysis in ammonium permease mutant strains. Genetics 150: 1443-1457.
MLY183a	Σ1278b [H]	a	tec1Δ	tec1∆::G418, ura3-52	Lorenz MC, Heitman J (1998) Regulators of pseudohyphal differentiation in Saccharomyces cerevisiae identified through multicopy suppressor analysis in ammonium permease mutant strains. Genetics 150: 1443-1457.
MLY183a/α	Σ1278b [H]	a/α	tec1Δ	tec1∆::G418/tec1∆::G418, ura3-52/ura3-52	Lorenz MC, Heitman J (1998) Regulators of pseudohyphal differentiation in Saccharomyces cerevisiae identified through multicopy suppressor analysis in ammonium permease mutant strains. Genetics 150: 1443-1457.
MLY183α	Σ1278b [H]	α	tec1Δ	tec1∆::G418, ura3-52	Lorenz MC, Heitman J (1998) Regulators of pseudohyphal differentiation in Saccharomyces cerevisiae identified through multicopy suppressor analysis in ammonium permease mutant strains. Genetics 150: 1443-1457.
MLY187a	Σ1278b [H]	a	ras2Δ	ras2∆::G418, ura3-52	Lorenz MC, Pan X, Harashima T, Cardenas ME, Xue Y, et al. (2000) The G protein-coupled receptor gpr1 is a nutrient sensor that regulates pseudohyphal differentiation in Saccharomyces cerevisiae. Genetics 154: 609-622.
MLY187a/α	Σ1278b [H]	a/α	ras2Δ	ras2∆::G418/ras2∆::G418, ura3-52/ura3-52	Lorenz MC, Pan X, Harashima T, Cardenas ME, Xue Y, et al. (2000) The G protein-coupled receptor gpr1 is a nutrient sensor that regulates pseudohyphal differentiation in Saccharomyces cerevisiae. Genetics 154: 609-622.
MLY187α	Σ1278b [H]	α	ras2Δ	ras2∆::G418, ura3-52	Lorenz MC, Pan X, Harashima T, Cardenas ME, Xue Y, et al. (2000) The G protein-coupled receptor gpr1 is a nutrient sensor that regulates pseudohyphal differentiation in Saccharomyces cerevisiae. Genetics 154: 609-622.
MLY216a	Σ1278b [H]	a	ste12Δ	ste12∆::G418, leu2∆::hisG, ura3-52	Lorenz MC, Heitman J (1997) Yeast pseudohyphal growth is regulated by GPA2, a G protein alpha homolog. EMBO J 16: 7008-7018.
MLY216a/α	Σ1278b [H]	a/α	ste12Δ	ste12∆::G418/ste12∆::G418, leu2∆::hisG/leu2∆::hisG, ura3-52/ura3-52	Lorenz MC, Heitman J (1997) Yeast pseudohyphal growth is regulated by GPA2, a G protein alpha homolog. EMBO J 16: 7008-7018.
MLY216α	Σ1278b [H]	α	ste12Δ	ste12∆::G418, leu2∆::hisG, ura3-52	Lorenz MC, Heitman J (1997) Yeast pseudohyphal growth is regulated by GPA2, a G protein alpha homolog. EMBO J 16: 7008-7018.
MLY217a	Σ1278b [H]	a	ste11Δ	ste11∆::G418, leu2∆::hisG, ura3-52	Lorenz MC, Heitman J (1997) Yeast pseudohyphal growth is regulated by GPA2, a G protein alpha homolog. EMBO J 16: 7008-7018.
MLY217a/α	Σ1278b [H]	a/α	ste11Δ	ste11∆::G418/ste11∆::G418, leu2∆::hisG/leu2∆::hisG, ura3-52/ura3-52	Lorenz MC, Heitman J (1997) Yeast pseudohyphal growth is regulated by GPA2, a G protein alpha homolog. EMBO J 16: 7008-7018.
MLY217α	Σ1278b [H]	α	ste11Δ	ste11∆::G418, leu2∆::hisG, ura3-52	Lorenz MC, Heitman J (1997) Yeast pseudohyphal growth is regulated by GPA2, a G protein alpha homolog. EMBO J 16: 7008-7018.
MLY218a	Σ1278b [H]	a	ste7Δ	ste7∆::G418, leu2∆::hisG, ura3-52	Lorenz MC, Heitman J (1997) Yeast pseudohyphal growth is regulated by GPA2, a G protein alpha homolog. EMBO J 16: 7008-7018.
MLY218a/α	Σ1278b [H]	a/α	ste7Δ	ste7∆::G418/ste7∆::G418, leu2∆::hisG/leu2∆::hisG, ura3-52/ura3-52	Lorenz MC, Heitman J (1997) Yeast pseudohyphal growth is regulated by GPA2, a G protein alpha homolog. EMBO J 16: 7008-7018.
MLY218α	Σ1278b [H]	α	ste7Δ	ste7∆::G418, leu2∆::hisG, ura3-52	Lorenz MC, Heitman J (1997) Yeast pseudohyphal growth is regulated by GPA2, a G protein alpha homolog. EMBO J 16: 7008-7018.
MLY219a	Σ1278b [H]	a	ste20Δ	ste20∆::G418, leu2∆::hisG, ura3-52	Lorenz MC, Heitman J (1997) Yeast pseudohyphal growth is regulated by GPA2, a G protein alpha homolog. EMBO J 16: 7008-7018.
MLY219a/α	Σ1278b [H]	a/α	ste20Δ	ste20∆::G418/ste20∆::G418, leu2∆::hisG/leu2∆::hisG, ura3-52/ura3-52	Lorenz MC, Heitman J (1997) Yeast pseudohyphal growth is regulated by GPA2, a G protein alpha homolog. EMBO J 16: 7008-7018.
MLY219α	Σ1278b [H]	α	ste20Δ	ste20∆::G418, leu2∆::hisG, ura3-52	Lorenz MC, Heitman J (1997) Yeast pseudohyphal growth is regulated by GPA2, a G protein alpha homolog. EMBO J 16: 7008-7018.
MLY232a	Σ1278b [H]	a	gpr1Δ	gpr1∆::G418, ura3-52	Lorenz MC, Pan X, Harashima T, Cardenas ME, Xue Y, et al. (2000) The G protein-coupled receptor gpr1 is a nutrient sensor that regulates pseudohyphal differentiation in Saccharomyces cerevisiae. Genetics 154: 609-622.
MLY232a/α	Σ1278b [H]	a/α	gpr1Δ	gpr1∆::G418/gpr1∆::G418, ura3-52/ura3-52	Lorenz MC, Pan X, Harashima T, Cardenas ME, Xue Y, et al. (2000) The G protein-coupled receptor gpr1 is a nutrient sensor that regulates pseudohyphal differentiation in Saccharomyces cerevisiae. Genetics 154: 609-622.
MLY232α	Σ1278b [H]	α	gpr1Δ	gpr1∆::G418, ura3-52	Lorenz MC, Pan X, Harashima T, Cardenas ME, Xue Y, et al. (2000) The G protein-coupled receptor gpr1 is a nutrient sensor that regulates pseudohyphal differentiation in Saccharomyces cerevisiae. Genetics 154: 609-622.
MLY40α	Σ1278b [H]	α		ura3-52	Lorenz MC, Heitman J (1997) Yeast pseudohyphal growth is regulated by GPA2, a G protein alpha homolog. EMBO J 16: 7008-7018.
MLY41	Σ1278b [H]	a		ura3-52	Lorenz MC, Heitman J (1997) Yeast pseudohyphal growth is regulated by GPA2, a G protein alpha homolog. EMBO J 16: 7008-7018.
MLY54a	Σ1278b [H]	a	npr1Δ	npr1∆::LEU2, ura3-52, leu2∆::hisG,	Lorenz MC, Heitman J (1998) The MEP2 ammonium permease regulates pseudohyphal differentiation in Saccharomyces cerevisiae. EMBO J 17: 1236-1247.
MLY54a/α	Σ1278b [H]	a/α	npr1Δ	npr1∆::LEU2/npr1∆::LEU2, ura3-52/ura3-52, leu2∆::hisG/leu2∆::hisG,	Lorenz MC, Heitman J (1998) The MEP2 ammonium permease regulates pseudohyphal differentiation in Saccharomyces cerevisiae. EMBO J 17: 1236-1247.
MLY54α	Σ1278b [H]	α	npr1Δ	npr1∆::LEU2, ura3-52, leu2∆::hisG,	Lorenz MC, Heitman J (1998) The MEP2 ammonium permease regulates pseudohyphal differentiation in Saccharomyces cerevisiae. EMBO J 17: 1236-1247.
MLY61a/α	Σ1278b [H]	a/α		ura3-52/ura3-52	Lorenz MC, Heitman J (1997) Yeast pseudohyphal growth is regulated by GPA2, a G protein alpha homolog. EMBO J 16: 7008-7018.
NKY292	SK1	α		ho::LYS2, lys2, ura3, leu2::hisG	Alani E, Cao L, Kleckner N (1987) A method for gene disruption that allows repeated use of URA3 selection in the construction of multiply disrupted yeast strains. Genetics 116: 541-545.
OS104/A	YPS128	a/α			Liti G, Carter DM, Moses AM, Warringer J, Parts L, et al. (2009) Population genomics of domestic and wild yeasts. Nature.
OS150/A	DBVPG1106	a/α			Liti G, Carter DM, Moses AM, Warringer J, Parts L, et al. (2009) Population genomics of domestic and wild yeasts. Nature.
OS155/A	DBVPG6040	a/α			Liti G, Carter DM, Moses AM, Warringer J, Parts L, et al. (2009) Population genomics of domestic and wild yeasts. Nature.
OS17	SK1	a/α		HO gal2 cupS can1R	Liti G, Carter DM, Moses AM, Warringer J, Parts L, et al. (2009) Population genomics of domestic and wild yeasts. Nature.
OS174	YIIc17_E5	a/α			Liti G, Carter DM, Moses AM, Warringer J, Parts L, et al. (2009) Population genomics of domestic and wild yeasts. Nature.
OS182	YPS606	a/α			Liti G, Carter DM, Moses AM, Warringer J, Parts L, et al. (2009) Population genomics of domestic and wild yeasts. Nature.
OS220/A	L-1374	a/α			Liti G, Carter DM, Moses AM, Warringer J, Parts L, et al. (2009) Population genomics of domestic and wild yeasts. Nature.
OS221/A	L-1528	a/α			Liti G, Carter DM, Moses AM, Warringer J, Parts L, et al. (2009) Population genomics of domestic and wild yeasts. Nature.
OS247/A	NCYC110	a/α			Liti G, Carter DM, Moses AM, Warringer J, Parts L, et al. (2009) Population genomics of domestic and wild yeasts. Nature.
OS248/A/A	NCYC361	a/α			Liti G, Carter DM, Moses AM, Warringer J, Parts L, et al. (2009) Population genomics of domestic and wild yeasts. Nature.
OS251/A/A	K11	a/α			Liti G, Carter DM, Moses AM, Warringer J, Parts L, et al. (2009) Population genomics of domestic and wild yeasts. Nature.
OS252/A	Y9	a/α			Liti G, Carter DM, Moses AM, Warringer J, Parts L, et al. (2009) Population genomics of domestic and wild yeasts. Nature.
OS253/A/A	Y12	a/α			Liti G, Carter DM, Moses AM, Warringer J, Parts L, et al. (2009) Population genomics of domestic and wild yeasts. Nature.
OS258/A/A	YS2	a/α			Liti G, Carter DM, Moses AM, Warringer J, Parts L, et al. (2009) Population genomics of domestic and wild yeasts. Nature.
OS259/A/A	YS4	a/α			Liti G, Carter DM, Moses AM, Warringer J, Parts L, et al. (2009) Population genomics of domestic and wild yeasts. Nature.
OS262/A/A	YS9	a			Liti G, Carter DM, Moses AM, Warringer J, Parts L, et al. (2009) Population genomics of domestic and wild yeasts. Nature.
OS270/A	UWOPS83-787.3	a/α			Liti G, Carter DM, Moses AM, Warringer J, Parts L, et al. (2009) Population genomics of domestic and wild yeasts. Nature.
OS271/A	UWOPS87-2421	a/α			Liti G, Carter DM, Moses AM, Warringer J, Parts L, et al. (2009) Population genomics of domestic and wild yeasts. Nature.
OS278/A	UWOPS3-461.4	a/α			Liti G, Carter DM, Moses AM, Warringer J, Parts L, et al. (2009) Population genomics of domestic and wild yeasts. Nature.
OS279/A	UWOPS05-217.3	a/α			Liti G, Carter DM, Moses AM, Warringer J, Parts L, et al. (2009) Population genomics of domestic and wild yeasts. Nature.
OS280/A	UWOPS05-227.2	a/α		Mel+	Liti G, Carter DM, Moses AM, Warringer J, Parts L, et al. (2009) Population genomics of domestic and wild yeasts. Nature.
OS281	W303	a			Liti G, Carter DM, Moses AM, Warringer J, Parts L, et al. (2009) Population genomics of domestic and wild yeasts. Nature.
OS284/A	322134S	a			Liti G, Carter DM, Moses AM, Warringer J, Parts L, et al. (2009) Population genomics of domestic and wild yeasts. Nature.
OS287/A	378604X	a/α			Liti G, Carter DM, Moses AM, Warringer J, Parts L, et al. (2009) Population genomics of domestic and wild yeasts. Nature.
OS288/A	273614X	a/α			Liti G, Carter DM, Moses AM, Warringer J, Parts L, et al. (2009) Population genomics of domestic and wild yeasts. Nature.
OS3/A	DBVPG6765	a/α			Liti G, Carter DM, Moses AM, Warringer J, Parts L, et al. (2009) Population genomics of domestic and wild yeasts. Nature.
OS303/A	YJM978	a/α			Liti G, Carter DM, Moses AM, Warringer J, Parts L, et al. (2009) Population genomics of domestic and wild yeasts. Nature.
OS304/A	YJM981	a/α			Liti G, Carter DM, Moses AM, Warringer J, Parts L, et al. (2009) Population genomics of domestic and wild yeasts. Nature.
OS308/A	YJM975	a/α			Liti G, Carter DM, Moses AM, Warringer J, Parts L, et al. (2009) Population genomics of domestic and wild yeasts. Nature.
OS60/A	DBVPG6044	a/α			Liti G, Carter DM, Moses AM, Warringer J, Parts L, et al. (2009) Population genomics of domestic and wild yeasts. Nature.
OS84/A	DBVPG1788	a/α			Liti G, Carter DM, Moses AM, Warringer J, Parts L, et al. (2009) Population genomics of domestic and wild yeasts. Nature.
OS91/A	DBVPG1373	a/α			Liti G, Carter DM, Moses AM, Warringer J, Parts L, et al. (2009) Population genomics of domestic and wild yeasts. Nature.
OS92/A	DBVPG1853	a/α			Liti G, Carter DM, Moses AM, Warringer J, Parts L, et al. (2009) Population genomics of domestic and wild yeasts. Nature.
OS96	S288C	α		SUC2 gal2 mal mel flo1 flo8-1 hap1	Liti G, Carter DM, Moses AM, Warringer J, Parts L, et al. (2009) Population genomics of domestic and wild yeasts. Nature.
OS97/A	Y55	a/α			Liti G, Carter DM, Moses AM, Warringer J, Parts L, et al. (2009) Population genomics of domestic and wild yeasts. Nature.
PMY556	YJM311	α			this work
PMY566	Σ1278b [2]	a	cln1Δ	ura3Δ0 his3Δ0::hisG cln1::bcKanMX4	this work
PMY567	Σ1278b [2]	α	cln1Δ	ura3Δ0 his3Δ0::hisG cln1Δ::bcKanMX4	this work
PMY568	Σ1278b [2]	a	cln2Δ	ura3Δ0 his3Δ0::hisG cln2::bcKanMX4	this work
PMY569	Σ1278b [2]	α	cln2Δ	ura3Δ0 his3Δ0::hisG cln2Δ::bcKanMX4	this work
PMY570	Σ1278b [2]	a	cln3Δ	ura3Δ0 his3Δ0::hisG cln3::bcKanMX4	this work
PMY572	Σ1278b [2]	a	clb2Δ	ura3Δ0 his3Δ0::hisG clb2::bcKanMX4	this work
PMY574	Σ1278b [2]	α		ura3Δ0 his3Δ0::hisG	this work
PMY575	Σ1278b [2]	a		ura3Δ0 his3Δ0::hisG	this work
PMY576	Σ1278b [2]	α	rim13Δ	ura3Δ0 his3Δ0::hisG rim13Δ::bcKanMX4	this work
PMY577	Σ1278b [2]	a	rim13Δ	ura3Δ0 his3Δ0::hisG rim13::bcKanMX4	this work
PMY578	Σ1278b [2]	α	sok2Δ	ura3Δ0 his3Δ0::hisG sok2Δ::bcKanMX4	this work
PMY579	Σ1278b [2]	a	sok2Δ	ura3Δ0 his3Δ0::hisG sok2::bcKanMX4	this work
PMY580	Σ1278b [2]	α	mga1Δ	ura3Δ0 his3Δ0::hisG mga1Δ::bcKanMX4	this work
PMY581	Σ1278b [2]	a	mga1Δ	ura3Δ0 his3Δ0::hisG mga1::bcKanMX4	this work
PMY582	Σ1278b [2]	α	tpk2Δ	ura3Δ0 his3Δ0::hisG tpk2Δ::bcKanMX4	this work
PMY583	Σ1278b [2]	a	tpk2Δ	ura3Δ0 his3Δ0::hisG tpk2::bcKanMX4	this work
PMY585	Σ1278b [2]	a	mep2Δ	ura3Δ0 his3Δ0::hisG mep2::bcKanMX4	this work
PMY589	Σ1278b [2]	a	gpa2Δ	ura3Δ0 his3Δ0::hisG gpa2::bcKanMX4	this work
PMY931	Σ1278b [2]	a	flo11Δ	flo11::bcKanMX4, ura3Δ0, his3Δ0::hisG	this work
PMY933	Σ1278b [2]	α	flo11Δ	flo11::bcKanMX4, ura3Δ0, his3Δ0::hisG	this work
SCY91a	Σ1278b [H]	a	cdc55Δ	cdc55∆::G418	Cutler NS, Pan X, Heitman J, Cardenas ME (2001) The TOR signal transduction cascade controls cellular differentiation in response to nutrients. Mol Biol Cell 12: 4103-4113.
SCY91a/α	Σ1278b [H]	a/α	cdc55Δ	cdc55∆::G418/cdc55∆::G418	Cutler NS, Pan X, Heitman J, Cardenas ME (2001) The TOR signal transduction cascade controls cellular differentiation in response to nutrients. Mol Biol Cell 12: 4103-4113.
SCY91α	Σ1278b [H]	α	cdc55Δ	cdc55∆::G418	Cutler NS, Pan X, Heitman J, Cardenas ME (2001) The TOR signal transduction cascade controls cellular differentiation in response to nutrients. Mol Biol Cell 12: 4103-4113.
THY191a	Σ1278b [H]	a	hxk2Δ	hxk2∆::G418, ura3-52	Heitman lab collection
THY191a/α	Σ1278b [H]	a/α	hxk2Δ	hxk1∆::G418/ hxk1∆::G418, ura3-52/ura3-52	Heitman lab collection
THY191α	Σ1278b [H]	α	hxk2Δ	hxk2∆::G418, ura3-52	Heitman lab collection
THY204a	Σ1278b [H]	a	gpb2Δ	gpe2∆::G418, ura3-52	Harashima T, Heitman J (2002) The Galpha protein Gpa2 controls yeast differentiation by interacting with kelch repeat proteins that mimic Gbeta subunits. Mol Cell 10: 163-173.
THY204a/α	Σ1278b [H]	a/α	gpb2Δ	gpe2∆::G418/ gpe2∆::G418, ura3-52/ura3-52	Harashima T, Heitman J (2002) The Galpha protein Gpa2 controls yeast differentiation by interacting with kelch repeat proteins that mimic Gbeta subunits. Mol Cell 10: 163-173.
THY204α	Σ1278b [H]	α	gpb2Δ	gpe2∆::G418, ura3-52	Harashima T, Heitman J (2002) The Galpha protein Gpa2 controls yeast differentiation by interacting with kelch repeat proteins that mimic Gbeta subunits. Mol Cell 10: 163-173.
THY206a	Σ1278b [H]	a	gpb1Δ	gpe1∆::hph, ura3-52	Harashima T, Heitman J (2002) The Galpha protein Gpa2 controls yeast differentiation by interacting with kelch repeat proteins that mimic Gbeta subunits. Mol Cell 10: 163-173.
THY206a/α	Σ1278b [H]	a/α	gpb1Δ	gpe1∆::hph/ gpe1∆::hph, ura3-52/ura3-52	Harashima T, Heitman J (2002) The Galpha protein Gpa2 controls yeast differentiation by interacting with kelch repeat proteins that mimic Gbeta subunits. Mol Cell 10: 163-173.
THY206α	Σ1278b [H]	α	gpb1Δ	gpe1∆::hph, ura3-52	Harashima T, Heitman J (2002) The Galpha protein Gpa2 controls yeast differentiation by interacting with kelch repeat proteins that mimic Gbeta subunits. Mol Cell 10: 163-173.
THY336a	Σ1278b [H]	a	ira2Δ	ira2∆::loxP-nat, ura3-52	Harashima T, Anderson S, Yates JR, 3rd, Heitman J (2006) The kelch proteins Gpb1 and Gpb2 inhibit Ras activity via association with the yeast RasGAP neurofibromin homologs Ira1 and Ira2. Mol Cell 22: 819-830.
THY336a/α	Σ1278b [H]	a/α	ira2Δ	ira2∆::loxP-nat/ ira2∆::loxP-nat, ura3-52/ura3-52	Harashima T, Anderson S, Yates JR, 3rd, Heitman J (2006) The kelch proteins Gpb1 and Gpb2 inhibit Ras activity via association with the yeast RasGAP neurofibromin homologs Ira1 and Ira2. Mol Cell 22: 819-830.
THY336α	Σ1278b [H]	α	ira2Δ	ira2∆::loxP-nat, ura3-52	Harashima T, Anderson S, Yates JR, 3rd, Heitman J (2006) The kelch proteins Gpb1 and Gpb2 inhibit Ras activity via association with the yeast RasGAP neurofibromin homologs Ira1 and Ira2. Mol Cell 22: 819-830.
THY337a	Σ1278b [H]	a	ira1Δ	ira1∆::loxP-nat, ura3-52	Harashima T, Anderson S, Yates JR, 3rd, Heitman J (2006) The kelch proteins Gpb1 and Gpb2 inhibit Ras activity via association with the yeast RasGAP neurofibromin homologs Ira1 and Ira2. Mol Cell 22: 819-830.
THY337a/α	Σ1278b [H]	a/α	ira1Δ	ira1∆::loxP-nat/ ira1∆::loxP-nat, ura3-52/ura3-52	Harashima T, Anderson S, Yates JR, 3rd, Heitman J (2006) The kelch proteins Gpb1 and Gpb2 inhibit Ras activity via association with the yeast RasGAP neurofibromin homologs Ira1 and Ira2. Mol Cell 22: 819-830.
THY337α	Σ1278b [H]	α	ira1Δ	ira1∆::loxP-nat, ura3-52	Harashima T, Anderson S, Yates JR, 3rd, Heitman J (2006) The kelch proteins Gpb1 and Gpb2 inhibit Ras activity via association with the yeast RasGAP neurofibromin homologs Ira1 and Ira2. Mol Cell 22: 819-830.
XPY12-1a	Σ1278b [H]	a	tpk1Δ, tpk2Δ	tpk1∆::G418, tpk2∆::G418, ura3-52	Pan X, Heitman J (1999) Cyclic AMP-dependent protein kinase regulates pseudohyphal differentiation in Saccharomyces cerevisiae. Mol Cell Biol 19: 4874-4887.
XPY12-1a/α	Σ1278b [H]	a/α	tpk1Δ, tpk2Δ	tpk1∆::G418/ tpk1∆::G418, tpk2∆::G418/ tpk2∆::G418, ura3-52	Pan X, Heitman J (1999) Cyclic AMP-dependent protein kinase regulates pseudohyphal differentiation in Saccharomyces cerevisiae. Mol Cell Biol 19: 4874-4887.
XPY12-1α	Σ1278b [H]	α	tpk1Δ, tpk2Δ	tpk1∆::G418, tpk2∆::G418, ura3-52	Pan X, Heitman J (1999) Cyclic AMP-dependent protein kinase regulates pseudohyphal differentiation in Saccharomyces cerevisiae. Mol Cell Biol 19: 4874-4887.
XPY13-1a	Σ1278b [H]	a	tpk2Δ, tpk3Δ	tpk2∆::G418, tpk3∆::G418, ura3-52	Pan X, Heitman J (1999) Cyclic AMP-dependent protein kinase regulates pseudohyphal differentiation in Saccharomyces cerevisiae. Mol Cell Biol 19: 4874-4887.
XPY13-1a/α	Σ1278b [H]	a/α	tpk2Δ, tpk3Δ	tpk2∆::G418/tpk2∆::G418, tpk3∆::G418/tpk3∆::G418, ura3-52	Pan X, Heitman J (1999) Cyclic AMP-dependent protein kinase regulates pseudohyphal differentiation in Saccharomyces cerevisiae. Mol Cell Biol 19: 4874-4887.
XPY13-1α	Σ1278b [H]	α	tpk2Δ, tpk3Δ	tpk2∆::G418, tpk3∆::G418, ura3-52	Pan X, Heitman J (1999) Cyclic AMP-dependent protein kinase regulates pseudohyphal differentiation in Saccharomyces cerevisiae. Mol Cell Biol 19: 4874-4887.
XPY14a	Σ1278b [H]	a	tpk1Δ, tpk3Δ	ura3-52, tpk1∆::G418, tpk3∆::G418	Pan X, Heitman J (1999) Cyclic AMP-dependent protein kinase regulates pseudohyphal differentiation in Saccharomyces cerevisiae. Mol Cell Biol 19: 4874-4887.
XPY14a/α	Σ1278b [H]	a/α	tpk1Δ, tpk3Δ	ura3-52/ura3-52, tpk1∆::G418/tpk1∆::G418, tpk3∆::G418/tpk3∆::G418	Pan X, Heitman J (1999) Cyclic AMP-dependent protein kinase regulates pseudohyphal differentiation in Saccharomyces cerevisiae. Mol Cell Biol 19: 4874-4887.
XPY14α	Σ1278b [H]	α	tpk1Δ, tpk3Δ	ura3-52, tpk1∆::G418, tpk3∆::G418	Pan X, Heitman J (1999) Cyclic AMP-dependent protein kinase regulates pseudohyphal differentiation in Saccharomyces cerevisiae. Mol Cell Biol 19: 4874-4887.
XPY170a	Σ1278b [H]	a	cln1Δ	ura3-52, cln1∆::G418	Heitman lab collection
XPY170a/α	Σ1278b [H]	a/α	cln1Δ	ura3-52/ura3-52, cln1∆::G418/cln1∆::G418	Heitman lab collection
XPY170α	Σ1278b [H]	α	cln1Δ	ura3-52, cln1∆::G418	Heitman lab collection
XPY171a	Σ1278b [H]	a	cln2Δ	ura3-52, cln2∆::G418	Heitman lab collection
XPY171a/α	Σ1278b [H]	a/α	cln2Δ	ura3-52/ura3-52, cln2∆::G418/cln2∆::G418	Heitman lab collection
XPY171α	Σ1278b [H]	α	cln2Δ	ura3-52, cln2∆::G418	Heitman lab collection
XPY172a	Σ1278b [H]	a	cln3Δ	ura3-52, cln3∆::G418	Heitman lab collection
XPY173a/α	Σ1278b [H]	a/α	cln3Δ	ura3-52/ura3-52, cln3∆::G418/cln3∆::G418	Heitman lab collection
XPY173α	Σ1278b [H]	α	cln3Δ	ura3-52, cln3∆::G418	Heitman lab collection
XPY196a	Σ1278b [H]	a	clb2Δ	ura3-52, G418::pGAL1-3HA-CLB2	Heitman lab collection
XPY196a/α	Σ1278b [H]	a/α	clb2Δ	ura3-52/ura3-52, G418::pGAL1-3HA-CLB2/G418::pGAL1-3HA-CLB2	Heitman lab collection
XPY196α	Σ1278b [H]	α	clb2Δ	ura3-52, G418::pGAL1-3HA-CLB2	Heitman lab collection
XPY4a	Σ1278b [H]	a	tpk1Δ	ura3-52, tpk1∆::G418	Pan X, Heitman J (1999) Cyclic AMP-dependent protein kinase regulates pseudohyphal differentiation in Saccharomyces cerevisiae. Mol Cell Biol 19: 4874-4887.
XPY4a/α	Σ1278b [H]	a/α	tpk1Δ	ura3-52/ura3-52, tpk1∆::G418/tpk1∆::G418	Pan X, Heitman J (1999) Cyclic AMP-dependent protein kinase regulates pseudohyphal differentiation in Saccharomyces cerevisiae. Mol Cell Biol 19: 4874-4887.
XPY4α	Σ1278b [H]	α	tpk1Δ	ura3-52, tpk1∆::G418	Pan X, Heitman J (1999) Cyclic AMP-dependent protein kinase regulates pseudohyphal differentiation in Saccharomyces cerevisiae. Mol Cell Biol 19: 4874-4887.
XPY5a	Σ1278b [H]	a	tpk2Δ	ura3-52, tpk2∆::G418	Pan X, Heitman J (1999) Cyclic AMP-dependent protein kinase regulates pseudohyphal differentiation in Saccharomyces cerevisiae. Mol Cell Biol 19: 4874-4887.
XPY5a/α	Σ1278b [H]	a/α	tpk2Δ	ura3-52/ura3-52, tpk2∆::G418/tpk2∆::G418	Pan X, Heitman J (1999) Cyclic AMP-dependent protein kinase regulates pseudohyphal differentiation in Saccharomyces cerevisiae. Mol Cell Biol 19: 4874-4887.
XPY5α	Σ1278b [H]	α	tpk2Δ	ura3-52, tpk2∆::G418	Pan X, Heitman J (1999) Cyclic AMP-dependent protein kinase regulates pseudohyphal differentiation in Saccharomyces cerevisiae. Mol Cell Biol 19: 4874-4887.
XPY6-1a	Σ1278b [H]	a	tpk3Δ	tpk3∆::G418, ura3-52	Pan X, Heitman J (1999) Cyclic AMP-dependent protein kinase regulates pseudohyphal differentiation in Saccharomyces cerevisiae. Mol Cell Biol 19: 4874-4887.
XPY6-1a/α	Σ1278b [H]	a/α	tpk3Δ	tpk3∆::G418/tpk3∆::G418, ura3-52	Pan X, Heitman J (1999) Cyclic AMP-dependent protein kinase regulates pseudohyphal differentiation in Saccharomyces cerevisiae. Mol Cell Biol 19: 4874-4887.
XPY6-1α	Σ1278b [H]	α	tpk3Δ	tpk3∆::G418, ura3-52	Pan X, Heitman J (1999) Cyclic AMP-dependent protein kinase regulates pseudohyphal differentiation in Saccharomyces cerevisiae. Mol Cell Biol 19: 4874-4887.
XPY80a	Σ1278b [H]	a	sok2Δ	ura3-52, sok2∆::HygB	Pan X, Heitman J (1999) Cyclic AMP-dependent protein kinase regulates pseudohyphal differentiation in Saccharomyces cerevisiae. Mol Cell Biol 19: 4874-4887.
XPY80a/α	Σ1278b [H]	a/α	sok2Δ	ura3-52/ura3-52, sok2∆::HygB/sok2∆::HygB	Pan X, Heitman J (1999) Cyclic AMP-dependent protein kinase regulates pseudohyphal differentiation in Saccharomyces cerevisiae. Mol Cell Biol 19: 4874-4887.
XPY80α	Σ1278b [H]	α	sok2Δ	ura3-52, sok2∆::HygB	Pan X, Heitman J (1999) Cyclic AMP-dependent protein kinase regulates pseudohyphal differentiation in Saccharomyces cerevisiae. Mol Cell Biol 19: 4874-4887.
YJM224		a/α			McCusker JH, Clemons KV, Stevens DA, Davis RW (1994) Saccharomyces cerevisiae virulence phenotype as determined with CD-1 mice is associated with the ability to grow at 42 degrees C and form pseudohyphae. Infect Immun 62: 5447-5455.
YJM311		a/α		aro/ARO	McCusker JH, Clemons KV, Stevens DA, Davis RW (1994) Genetic characterization of pathogenic Saccharomyces cerevisiae isolates. Genetics 136: 1261-1269.
